# Supplementary material for: Normative Topographic Anterior and Posterior Corneal Astigmatism: Axis Distribution and Its Relations with Ocular and Biometric Parameters
Source: J Clin Med. 2023 May 25;12(11):3664. doi: 10.3390/jcm12113664 (PMC10253972; doi:10.3390/jcm12113664)
Supplement: Supplementary file 1 [file jcm-12-03664-s001.zip]

Archive with 1 entries (1 files):
- jcm-2327982-supplementary.pdf
